# Supplementary material for: Polysomnography Differences Between Sleepy and Non-Sleepy Obstructive Sleep Apnea (OSA) Patients
Source: Healthcare (Basel). 2025 Feb 22;13(5):478. doi: 10.3390/healthcare13050478 (PMC11898945; doi:10.3390/healthcare13050478)
Supplement: Supplementary file 1 [file healthcare-13-00478-s001.zip]

Archive with 1 entries (1 files):
- healthcare-3423333-supplementary.pdf
